# Supplementary material for: Combinatorial Analysis of Circulating Biomarkers and Maternal Characteristics for Preeclampsia Prediction in the First and Third Trimesters in Asia
Source: Diagnostics (Basel). 2022 Jun 23;12(7):1533. doi: 10.3390/diagnostics12071533 (PMC9320107; doi:10.3390/diagnostics12071533)
Supplement: Supplementary file 1 [file diagnostics-12-01533-s001.zip]

Archive with 1 entries (1 files):
- diagnostics-1713314-supplementary.pdf
